# Supplementary material for: 3D Printed Graphene-PLA Scaffolds Promote Cell Alignment and Differentiation
Source: Int J Mol Sci. 2022 Feb 3;23(3):1736. doi: 10.3390/ijms23031736 (PMC8836229; doi:10.3390/ijms23031736)
Supplement: Supplementary file 1 [file ijms-23-01736-s001.zip]

Archive with 1 entries (1 files):
- ijms-1532414-supplementary.pdf
